# Supplementary material for: Gestational diabetes and the human salivary microbiota: a longitudinal study during pregnancy and postpartum
Source: BMC Pregnancy Childbirth. 2020 Jan 31;20:69. doi: 10.1186/s12884-020-2764-y (PMC6995204; doi:10.1186/s12884-020-2764-y)
Supplement: Supplementary file 1 — Additional file 1: Table S1. Supplementary third trimester characteristics between pregnant women with GDM and glucose-tolerant pregnant women. Table S2. Indications for referral to an oral glucose tolerance test. Table S3. Supplementary descriptive postpartum. Table S4. Differentially abundant OTUs during pregnancy and postpartum between women with or without GDM. Table S5. Association between genera and glycaemic traits in third trimester of pregnancy. Table S6. Operational taxonomic units associated with glycaemic traits in pregnant women independent of GDM status and unadjusted for pre-pregnancy BMI. [file 12884_2020_2764_MOESM1_ESM.xlsx]

## Sheet: S1
Table S1. Supplementary third trimester characteristics between pregnant women with GDM and glucose-tolerant pregnant women
	GDM (n=50)	Normoglycaemic (n=161)	P
Descriptive measurements
Gestational age at examination (weeks)	28.7 (1.4)	28.4 (1.1)	0.1
Other
MET hours per week	255.2 (28.3)(n= 44)	263.4 (22.9)(n=145)	0.08
Smoker	2 current (4%)	3 current (1.9%)	0.4
	21 previous (42%)	55 previous (34.2%)
Celiac disease	1 (2%)	1 (0.6%)	1
Lactose intolerance	2 (4%)	1 (0.6%)	0.3
Supplementary intake
Multivitamin intake	41 (82%)	138 (85.7%)	0.05
Probiotics intake	1 (2%)	5 (3.1%)	0.07
Omega 3 intake	13 (26%)	43 (26.7%)	0.05
Iron intake	42 (84%)	143 (88.8%)	0.05
Vit D. intake	15 (30%)	40 (24.8%)	0.03
Calcium intake	11 (22%)	33 (20.5%)	0.1
Antacida intake	4 (8%)	9 (5.6%)	0.04
Psyllium intake	0 (0%)	7 (4.6%)	0.02
PPI intake	2 (4%)	1 (0.6%)	0.01
Diet
Energy kJ	9081 (7313-10284)	9181 (7507-11065)	0.7
Daily protein g	84.8 (72.2-97.8)	88.7 (71.9-102.8)	0.8
% protein a day	0.164	0.16	0.8
Daily fat g	82.6 (65.8-96.3)	84.3 (65.3-97.4)	0.9
% fat a day	0.345	0.332	0.3
Daily carbohydrate g	270.4 (211.7-316.8)	283.1 (230.5-346.8)	0.4
% carbohydrate a day	0.512	0.531	0.5
Daily fibre g	21.5 (16.7-31.5)	24.1 (18.7-30.5)	0.3
Data presented as mean (sd), n (%) or otherwise noticed. For continuous variables P was calculated by two-tailed t.test and for categorical variables P was calculated by Chi-square test or fisher’s exact test. Differences in MET hours were calculated using Wilcoxon’s signed rank test because of non-normality. Diet intake is presented as median (CI) and differences between groups are calculated us…

## Sheet: S2
Table S2. Indications for referral to an oral glucose tolerance test
Indications	GDM (n= 50)	Normoglycaemic (n=161)
BMI ≥27kg/m2	25 (50%)	74 (46%)
Family history of type 2 diabetes	4 (8%)	40 (24.8%)
Glucosuria	3 (6%)	1 (0.6%)
PCOS	0	16 (9.9%)
HBW	2 (4%)	7 (4.3%)
BMI + PCOS	0	2 (1.2%)
BMI + HBW	0	1 (0.6%)
BMI + Family history	12 (24%)	14 (8.7%)
Family history + PCOS	3 (6%)	2 (1.2%)
Family disposition + HBW	0	1 (0.6%)
BMI + Family history + PCOS	0	2 (1.2%)
BMI + Family history + HBW	0	1 (0.6%)
Family history + PCOS + HBW	1 (2%)	0
Data shown as n (%). BMI: Body Mass Index, HBW: birth of a previous child with high birtweigth (≥4500g), PCOS: polycystic ovarian syndrome. Family history: history of type 2 diabetes in first or second degree relatives.

## Sheet: S3
Table S3. Supplementary descriptive postpartum
	Previous GDM (n= 43)	Previous normoglycaemic (n=82)	P
Descriptive measurements
Days between delivery and visit 2	292.9 (72.6)	274.1 (54.9)	0.1
	(range: 219-512)	(range: 172 – 551)
Months between delivery and visit 2	9.2 (2.4)	8.6 (1.9)	0.1
	Range( 7-16)	Range (5-18)
Days between visit 1 and 2	375.3 (80.8)	354.2 (54.1)	0.1
	(range: 263-606)	(range: 238-623)
Maternity leave at visit 2	26 (60.5%)	45 (54.9%)	0.02
Biochemistry
HbA1c (mmol/mol)	34.6 (2.8)	34.2 (2.7)	0.5
Hgb (mmol/L)	8.43 (0.51)	8.34 (0.51)	0.3
Leucocyte (mia./L) *109/L	6.68 (1.75)	6.28 (1.38)	0.2
P- HDL (mmol/L)	1.24 (0.25)	1.33 (0.38)	0.1
P-LDL (mmol/L)	2.97 (0.66)	2.95 (0.85)	0.9
P-VLDL (mmol/L)	0.40 (1.52)	0.41 (1.57)	0.9
P-triglycerides (mmol/L)	0.90 (1.50)	0.91 (1.52)	0.9
P-cholesterol (mmol/L)	4.57 (1.19)	4.61(1.25)	0.8
hsCRP (mg/L)	3.05 (3.2)	3.2 (3.8)	0.7
IFG (n)	3 (2.7%)	0 (0.0%)	0.08
IGT (n)	5 (4.1%)	3 (2.5%)	0.1
Other
Breastfeeding (months)	4.5 (2.118)	4.21 (2.057)	0.5
Breastfeeding at second project visit (n)	22 (53.7%)	40 (51.3%)	1
Hormonal contraception at second project visit after delivery	14 (33.3%)	29 (35.4%)	5.7x10-5
MET hours a week	262.7 (33.2)	280.5 (42.3)	0.057
Diet
Energy kJ	8023 (6972-9678)	8295 (6687-9506)	0.9
Daily protein g	75.1 (59.4-86.5)	75.0 (61.1-87.7)	0.7
% protein a day	0.16	0.154	0.9
Daily fat g	82.1 (62.7-94.6)	72.6 (60.1-90.3)	0.4
% fat a day	0.366	0.337	0.5
Daily carbohydrate g	218.2 (177.1-293.4)	247.1 (197.7-290.0)	0.6
% carbohydrate a day	0.495	0.516	0.4
Daily fibers g	21.2 (14.4-26.3)	20.7 (14.9-26.8)	0.8
Data presented as mean (sd) or otherwise noticed. For continuous variables P was calculated by two-tailed t.test and for categorical variables P was calculated by chi.square test or fisher’s exact test. Differences for MET hours were calculated by Wilcoxon rank signed test because of non-normal distribution. Diet is presented as median (CI) and differences between groups are calculated using Wilc…

## Sheet: S4
Table S4. Differentially abundant OTUs during pregnancy and postpartum between women with or without GDM
Taxonomy									DESeq2							Proportional abundance						Counts				Prevalence
Time	OTU ID	BMI adjusted	Phylum	Class	Order	Family	Genus	Species	baseMean	log2FoldChange	log2FoldChange (numeric)	lfcSE	stat	pvalue	padj	MeanRA	MedianRA	MeanRAnot0	MedianRAnot0	MinRA	MaxRA	MeanCount	MedianCount	MinCount	MaxCount	N0	Nnot0	N1	N2	Nmore2
pregnancy	Otu387		Proteobacteria	Betaproteobacteria	Neisseriales	Neisseriaceae	Neisseria	NA	31.0044	-1.46193	1.46193	0.387887	-3.76897	0.000163921	0.0545856	2.39809	0.341084	2.79777	0.431274	0	73.964	60.6952	9	0	1942	30	180	19	13	148
pregnancy	Otu196		Proteobacteria	Gammaproteobacteria	Pasteurellales	Pasteurellaceae	Actinobacillus	Actinobacillus_parahaemolyticus	13.2508	-2.08481	2.08481	0.604094	-3.45113	0.000558245	0.0929478	0.636314	0	1.29734	0.268673	0	21.3472	15.7333	0	0	489	107	103	17	11	75
pregnancy	Otu393	x	Bacteroidetes	Bacteroidia	Bacteroidales	Prevotellaceae	Prevotella		25.001	1.88059	1.88059	0.449929	4.17975	2.91826e-05	0.00942597	0.823046	0.234723	1.06145	0.353204	0	58.1335	20.1337	6	0	1353	42	145	14	11	120
pregnancy	Otu623	x	Firmicutes	Clostridia	Clostridiales	Veillonellaceae			6.55664	2.8035	2.8035	0.747329	3.75136	0.000175876	0.028404	0.236376	0	0.613922	0.155062	0	17.1762	5.73262	0	0	400	115	72	18	10	44
pregnancy	Otu279	x	Firmicutes	Bacilli	Lactobacillales	Streptococcaceae	Streptococcus		15.0601	-0.794857	0.794857	0.236016	-3.36782	0.000757664	0.0815752	0.66249	0.413736	0.688253	0.422686	0	5.48753	16.5989	10	0	134	7	180	6	8	166
postpartum	Otu37		Fusobacteria	Fusobacteriia	Fusobacteriales	Leptotrichiaceae	Leptotrichia	NA	52.0357	-3.18025	3.18025	0.73352	-4.3356	1.45364e-05	0.00484061	2.10569	0	4.24534	1.72916	0	40.2246	52.456	0	0	1010	63	62	3	3	56
postpartum	Otu242		Spirochaetes	Spirochaetes	Spirochaetales	Spirochaetaceae	Treponema	NA	0.989437	1.65452	1.65452	0.476462	3.47251	0.000515615	0.0858499	0.0473132	0	0.123211	0.0795722	0	0.644096	1.16	0	0	16	77	48	16	14	18
postpartum	Otu142		Bacteroidetes	Bacteroidia	Bacteroidales	NA	NA	NA	1.78832	1.7749	1.7749	0.573319	3.09584	0.00196259	0.0903781	0.106964	0	0.267409	0.0898167	0	2.88532	2.648	0	0	67	75	50	17	9	24
postpartum	Otu183		Firmicutes	Bacilli	Lactobacillales	Streptococcaceae	Streptococcus	NA	19.6634	-1.06855	1.06855	0.337747	-3.16377	0.00155742	0.0903781	0.805394	0.375767	0.853171	0.438301	0	7.58539	20.032	9	0	191	7	118	12	10	96
postpartum	Otu29		Bacteroidetes	Flavobacteriia	Flavobacteriales	Weeksellaceae	NA	NA	21.8274	-1.88074	1.88074	0.60183	-3.12504	0.00177782	0.0903781	0.932747	0.119436	1.64216	0.740275	0	10.6344	22.944	3	0	258	54	71	7	1	63
postpartum	Otu382		Actinobacteria	Coriobacteriia	Coriobacteriales	Coriobacteriaceae	Atopobium	NA	1.77156	-2.15164	2.15164	0.677282	-3.17687	0.00148875	0.0903781	0.0871744	0	0.236887	0.0771837	0	2.04935	2.152	0	0	49	79	46	20	8	18
postpartum	Otu387		Proteobacteria	Betaproteobacteria	Neisseriales	Neisseriaceae	Neisseria	NA	34.9748	-1.25453	1.25453	0.384398	-3.26363	0.00109994	0.0903781	2.25118	0.513611	2.44694	0.562294	0	55.4845	54.856	13	0	1302	10	115	9	3	103
postpartum	Otu76		NA	NA	NA	NA	NA	NA	19.1295	-1.20154	1.20154	0.391924	-3.06575	0.00217125	0.0903781	0.831859	0.26675	0.953966	0.313861	0	11.066	20.736	6	0	278	16	109	9	14	86
Rows are coloured by time (pregnancy or postpartum) and sorted by taxonomy. BMI adjusted indicates if the OTU is significant with or without adjustedment for pre-pregnancy BMI. Log2 fold change is given for women with GDM relative to normoglycaemic women, with blue colourbars indicating OTUs depleted in women with GDM and red colourbars indicating an enrichment in women with GDM. padj are p value…

## Sheet: S5
Table S5. Association between genera and glycaemic traits in third trimester of pregnancy
Trait						DESeq2						Proportional abundance						Counts				Prevalence
Trait	Phylum	Class	Order	Family	Genus	baseMean	log2FoldChange	lfcSE	stat	pvalue	padj	MeanRA	MedianRA	MeanRAnot0	MedianRAnot0	MinRA	MaxRA	MeanCount	MedianCount	MinCount	MaxCount	N0	Nnot0	N1	N2	Nmore2
Gluc_120	Spirochaetes	Spirochaetes	Spirochaetales	Spirochaetaceae	Treponema	25.1409	0.88863	0.33267	2.67121	0.00755785	0.0638368	1.36632	0.368734	1.47901	0.432655	0	28.3449	30.5333	8	0	640	16	194	19	20	155
Gluc_120	Actinobacteria	Actinobacteria	Bifidobacteriales	Bifidobacteriaceae	Alloscardovia	2.02058	1.56321	0.595867	2.62343	0.00870502	0.0638368	0.0780596	0	0.210161	0.0855494	0	1.08009	1.80476	0	0	26	132	78	29	15	34
Gluc_120	Firmicutes	Clostridia	Clostridiales	Peptostreptococcaceae	Peptostreptococcus	10.4577	-0.900913	0.288598	-3.12169	0.00179816	0.0395595	0.538384	0.258169	0.638761	0.337936	0	4.8583	12.1857	6	0	114	33	177	19	15	143
Gluc_120	Firmicutes	Clostridia	Clostridiales	Veillonellaceae	Dialister	11.6504	0.635917	0.227998	2.78913	0.00528491	0.0638368	0.587216	0.334194	0.613509	0.34653	0	9.88791	13.219	8	0	217	9	201	9	16	176
Gluc_120	Firmicutes	Clostridia	Clostridiales	Peptostreptococcaceae	Filifactor	1.20608	1.61633	0.672973	2.40178	0.0163154	0.082021	0.0680331	0	0.246327	0.124223	0	2.68842	1.51429	0	0	59	152	58	14	12	32
Gluc_120	Firmicutes	Clostridia	Clostridiales	Tissierellaceae	Parvimonas	4.88463	0.809954	0.332398	2.4367	0.0148219	0.082021	0.263104	0.0865341	0.351923	0.157555	0	4.46551	5.89524	2	0	98	53	157	39	26	92
Gluc_120	Proteobacteria	Betaproteobacteria	Neisseriales	Neisseriaceae	Neisseria	933.036	-0.774392	0.292264	-2.64963	0.00805798	0.0638368	43.6876	24.4644	44.1076	24.9134	0	279.166	988.214	533.5	0	6870	2	208	1	2	205
Gluc_120	Actinobacteria	Actinobacteria	Actinomycetales	Corynebacteriaceae	Corynebacterium	17.6562	-0.581581	0.243181	-2.39156	0.016777	0.082021	0.796068	0.497754	0.823519	0.523535	0	10.0893	17.9238	11	0	234	7	203	8	13	182
Gluc_120	Actinobacteria	Coriobacteriia	Coriobacteriales	Coriobacteriaceae	Atopobium	113.12	0.701529	0.206145	3.40308	0.000666297	0.0293171	4.52444	3.53975	4.52444	3.53975	0.30837	23.6153	103.771	79.5	7	498	0	210	0	0	210
ISI	Actinobacteria	Actinobacteria	Bifidobacteriales	Bifidobacteriaceae	Alloscardovia	2.08145	-1.88277	0.595827	-3.15993	0.00157808	0.0344854	0.0780596	0	0.210161	0.0855494	0	1.08009	1.80476	0	0	26	132	78	29	15	34
ISI	Firmicutes	Clostridia	Clostridiales	Veillonellaceae	Dialister	11.5676	-0.598505	0.232782	-2.57109	0.0101378	0.0892128	0.587216	0.334194	0.613509	0.34653	0	9.88791	13.219	8	0	217	9	201	9	16	176
ISI	Firmicutes	Clostridia	Clostridiales	Peptostreptococcaceae	Filifactor	1.23201	-1.8974	0.676475	-2.80484	0.00503423	0.0553765	0.0680331	0	0.246327	0.124223	0	2.68842	1.51429	0	0	59	152	58	14	12	32
ISI	Firmicutes	Erysipelotrichi	Erysipelotrichales	Erysipelotrichaceae	Bulleidia	49.5981	-0.520034	0.17096	-3.04185	0.00235128	0.0344854	2.35501	1.94953	2.35501	1.94953	0.0838469	10.585	53.5524	42.5	2	228	0	210	0	1	209
ISI	Actinobacteria	Coriobacteriia	Coriobacteriales	Coriobacteriaceae	Atopobium	112.843	-0.788065	0.208663	-3.77673	0.000158901	0.00699164	4.52444	3.53975	4.52444	3.53975	0.30837	23.6153	103.771	79.5	7	498	0	210	0	0	210
DI	Firmicutes	Clostridia	Clostridiales	Peptostreptococcaceae	Peptostreptococcus	10.252	0.991696	0.292431	3.39122	0.000695828	0.0306164	0.538384	0.258169	0.638761	0.337936	0	4.8583	12.1857	6	0	114	33	177	19	15	143
Rows are coloured and sorted by trait and sorted by taxonomy for each trait. Log2 fold change is given for the upper tertile of a given trait relative to the lower tertile, with blue colourbars indicating genera enriched in the lower tertile and red colourbars indicating an enrichment in the upper tertile. padj are p values adjusted for multiple testing by the Benjamini-Hochberg method. Proportio…

## Sheet: S6
Table S6. Operational taxonomic units associated with glycaemic traits in pregnant women independent of GDM status and unadjusted for pre-pregnancy BMI
Trait	Taxonomy							DESeq2						Proportional abundance						Counts				Prevalence
Trait	OTU	Phylum	Class	Order	Family	Genus	Species	baseMean	log2FoldChange	lfcSE	stat	pvalue	padj	MeanRA	MedianRA	MeanRAnot0	MedianRAnot0	MinRA	MaxRA	MeanCount	MedianCount	MinCount	MaxCount	N0	Nnot0	N1	N2	Nmore2	Nmore3
Gluc_0	Otu387	Bacteria	Proteobacteria	Betaproteobacteria	Neisseriales	Neisseriaceae	Neisseria	45.6023	-1.68824	0.41452	-4.07277	4.64582e-05	0.0154706	2.39809	0.341084	2.79777	0.431274	0	73.964	60.6952	9	0	1942	30	180	19	13	148	99
Gluc_0	Otu71	Bacteria	Actinobacteria	Actinobacteria	Actinomycetales	NA	NA	13.218	1.79903	0.461971	3.89426	9.8499e-05	0.0164001	0.535525	0.0830389	0.826914	0.202721	0	15.8429	13.4905	2	0	418	74	136	18	19	99	74
Gluc_0	Otu134	Bacteria	Bacteroidetes	Bacteroidia	Bacteroidales	Prevotellaceae	Prevotella	7.89481	2.00621	0.531779	3.77265	0.000161524	0.0179292	0.329202	0.0185791	0.658403	0.231063	0	18.4882	8.06667	0.5	0	418	105	105	21	10	74	174
Gluc_0	Otu246	Bacteria	Firmicutes	Bacilli	Lactobacillales	Streptococcaceae	Streptococcus	18.3255	-0.857198	0.27112	-3.16169	0.00156858	0.0870562	0.731652	0.346395	0.772096	0.370604	0	8.25123	18.3619	9	0	201	11	199	15	10	174	147
Gluc_0	Otu497	Bacteria	Firmicutes	Bacilli	Lactobacillales	Streptococcaceae	NA	5.57979	-0.706867	0.221208	-3.19549	0.00139593	0.0870562	0.211726	0.162218	0.231575	0.186597	0	1.3163	5.3381	4	0	34	18	192	25	20	147	62
Gluc_0	Otu96	Bacteria	Firmicutes	Clostridia	Clostridiales	Veillonellaceae	Dialister	2.80113	1.41628	0.433844	3.26448	0.00109666	0.0870562	0.162516	0	0.328158	0.125595	0	8.13258	3.92381	0	0	185	106	104	19	23	62	140
Gluc_120	Otu109	Bacteria	Proteobacteria	Gammaproteobacteria	Pasteurellales	Pasteurellaceae	NA	20.4068	1.28806	0.380147	3.38833	0.000703206	0.029271	0.939199	0.215015	1.13352	0.33011	0	30.4358	23.3619	5.5	0	764	36	174	22	12	140	130
Gluc_120	Otu122	Bacteria	Firmicutes	Clostridia	Clostridiales	Veillonellaceae	Veillonella	42.2453	-1.25777	0.439725	-2.86036	0.00423155	0.078336	1.85894	0.156553	2.07648	0.196973	0	33.0382	46.0571	4	0	791	22	188	26	32	130	143
Gluc_120	Otu135	Bacteria	Firmicutes	Clostridia	Clostridiales	Peptostreptococcaceae	Peptostreptococcus	11.467	-0.952018	0.306726	-3.1038	0.00191051	0.056813	0.489211	0.237499	0.58042	0.310066	0	4.6929	12.1857	6	0	114	33	177	19	15	143	57
Gluc_120	Otu172	Bacteria	Bacteroidetes	Bacteroidia	Bacteroidales	Prevotellaceae	Prevotella	3.67655	1.87654	0.597558	3.14034	0.00168752	0.0561943	0.15886	0	0.401935	0.201808	0	3.69344	4.00476	0	0	92	127	83	16	10	57	201
Gluc_120	Otu2	Bacteria	Proteobacteria	Betaproteobacteria	Neisseriales	Neisseriaceae	Neisseria	740.078	-1.19327	0.335438	-3.55734	0.000374622	0.0215848	30.0024	13.918	30.7342	14.8521	0	258.437	752.557	353.5	0	6662	5	205	1	3	201	84
Gluc_120	Otu235	Bacteria	Actinobacteria	Coriobacteriia	Coriobacteriales	Coriobacteriaceae	Atopobium	3.16152	0.898164	0.31038	2.89375	0.00380665	0.078336	0.13618	0.0791035	0.189389	0.117055	0	1.73631	3.41429	2	0	46	59	151	34	33	84	144
Gluc_120	Otu32	Bacteria	Bacteroidetes	Bacteroidia	Bacteroidales	Porphyromonadaceae	Porphyromonas	24.7519	-1.3008	0.375271	-3.4663	0.000527666	0.0251018	1.06817	0.301685	1.25316	0.445931	0	14.2792	26.6762	8	0	377	31	179	21	14	144	148
Gluc_120	Otu387	Bacteria	Proteobacteria	Betaproteobacteria	Neisseriales	Neisseriaceae	Neisseria	37.7101	1.22073	0.419195	2.91207	0.00359037	0.078336	2.39809	0.341084	2.79777	0.431274	0	73.964	60.6952	9	0	1942	30	180	19	13	148	146
Gluc_120	Otu42	Bacteria	Bacteroidetes	Bacteroidia	Bacteroidales	Porphyromonadaceae	Porphyromonas	29.673	1.34668	0.402419	3.34645	0.000818528	0.0302855	1.30627	0.303959	1.61362	0.502259	0	34.1389	32.2381	8	0	832	40	170	15	9	146	50
Gluc_120	Otu508	Bacteria	NA	NA	NA	NA	NA	4.55539	-2.65251	0.631964	-4.19724	2.70185e-05	0.00899717	0.203332	0	0.508329	0.124487	0	4.46411	5.04762	0	0	112	126	84	21	13	50	110
Gluc_120	Otu542	Bacteria	Actinobacteria	Actinobacteria	Actinomycetales	Corynebacteriaceae	Corynebacterium	4.78234	-0.821505	0.287224	-2.86015	0.00423438	0.078336	0.204342	0.120905	0.249487	0.155402	0	1.96788	5.12857	3	0	50	38	172	34	28	110	75
Gluc_120	Otu60	Bacteria	TM7	TM7-3	I025	Rs-045	NA	5.62127	1.85904	0.466178	3.98783	6.66792e-05	0.0111021	0.250183	0.0405524	0.4415	0.15935	0	12.6417	6.28571	1	0	330	91	119	24	20	75	49
Gluc_120	Otu606	Bacteria	Firmicutes	Bacilli	Lactobacillales	Streptococcaceae	NA	2.8777	1.97706	0.557312	3.54749	0.000388916	0.0215848	0.349984	0	0.78188	0.116555	0	30.3576	8.90476	0	0	776	116	94	33	12	49	83
Gluc_120	Otu622	Bacteria	Bacteroidetes	Bacteroidia	Bacteroidales	Prevotellaceae	Prevotella	3.57797	0.973214	0.32994	2.94967	0.00318113	0.078336	0.130833	0.0781587	0.184395	0.117046	0	1.31304	3.29048	2	0	32	61	149	33	33	83	99
Gluc_120	Otu627	Bacteria	Bacteroidetes	Bacteroidia	Bacteroidales	Porphyromonadaceae	Porphyromonas	5.38875	-1.06803	0.346393	-3.08328	0.00204731	0.056813	0.226882	0.0820905	0.301552	0.129477	0	1.9365	5.67143	2	0	49	52	158	34	25	99	117
Gluc_120	Otu68	Bacteria	Fusobacteria	Fusobacteriia	Fusobacteriales	Fusobacteriaceae	Fusobacterium	19.9685	1.31082	0.456658	2.87047	0.00409863	0.078336	0.898761	0.123174	1.24171	0.2713	0	15.2152	22.1905	3	0	344	58	152	20	15	117	210
Gluc_120	Otu7	Bacteria	Firmicutes	Bacilli	Lactobacillales	Streptococcaceae	Streptococcus	255.388	0.736121	0.199218	3.69506	0.000219837	0.0215848	10.5004	7.32972	10.5004	7.32972	0.496335	67.3932	263.652	183	13	1750	0	210	0	0	210	153
Gluc_120	Otu87	Bacteria	Fusobacteria	Fusobacteriia	Fusobacteriales	Leptotrichiaceae	Leptotrichia	21.6142	-1.24619	0.341668	-3.64739	0.000264922	0.0215848	0.912091	0.368817	1.06411	0.467044	0	12.5286	22.6714	9	0	285	30	180	18	9	153	60
DI	Otu107	Bacteria	TM7	TM7-3	NA	NA	NA	3.18351	-1.39012	0.464569	-2.99229	0.00276894	0.0838233	0.142931	0.0387552	0.263293	0.1213	0	5.40147	3.60952	1	0	141	96	114	30	24	60	140
DI	Otu109	Bacteria	Proteobacteria	Gammaproteobacteria	Pasteurellales	Pasteurellaceae	NA	20.9029	-1.24446	0.383299	-3.24671	0.00116746	0.0555378	0.939199	0.215015	1.13352	0.33011	0	30.4358	23.3619	5.5	0	764	36	174	22	12	140	143
DI	Otu135	Bacteria	Firmicutes	Clostridia	Clostridiales	Peptostreptococcaceae	Peptostreptococcus	11.2558	1.08247	0.310625	3.48481	0.000492489	0.0292663	0.489211	0.237499	0.58042	0.310066	0	4.6929	12.1857	6	0	114	33	177	19	15	143	33
DI	Otu142	Bacteria	Bacteroidetes	Bacteroidia	Bacteroidales	NA	NA	1.58037	-2.147	0.612058	-3.50784	0.000451759	0.0292663	0.128884	0	0.398025	0.0854454	0	9.93494	3.1	0	0	226	142	68	22	13	33	174
DI	Otu246	Bacteria	Firmicutes	Bacilli	Lactobacillales	Streptococcaceae	Streptococcus	17.93	0.868608	0.284119	3.0572	0.00223415	0.077874	0.731652	0.346395	0.772096	0.370604	0	8.25123	18.3619	9	0	201	11	199	15	10	174	161
DI	Otu259	Bacteria	TM7	TM7-3	NA	NA	NA	64.9244	-1.23193	0.402357	-3.06179	0.00220017	0.077874	2.56986	0.932317	2.9816	1.19381	0	40.1924	63.6762	24.5	0	939	29	181	16	4	161	184
DI	Otu355	Bacteria	Firmicutes	Bacilli	Lactobacillales	Streptococcaceae	Streptococcus	28.7714	-1.25782	0.309196	-4.06803	4.74122e-05	0.0157883	1.11726	0.377334	1.15579	0.390747	0	18.7823	28.2476	10	0	480	7	203	3	16	184	146
DI	Otu42	Bacteria	Bacteroidetes	Bacteroidia	Bacteroidales	Porphyromonadaceae	Porphyromonas	29.7231	-1.45853	0.403715	-3.61276	0.000302952	0.0292663	1.30627	0.303959	1.61362	0.502259	0	34.1389	32.2381	8	0	832	40	170	15	9	146	61
DI	Otu5	Bacteria	SR1	NA	NA	NA	NA	31.216	-2.93768	0.782675	-3.75339	0.00017446	0.0290476	2.82249	0	6.8129	0.784767	0	137.694	71.5952	0	0	3764	123	87	18	8	61	75
DI	Otu60	Bacteria	TM7	TM7-3	I025	Rs-045	NA	5.66614	-1.68062	0.484821	-3.46648	0.000527321	0.0292663	0.250183	0.0405524	0.4415	0.15935	0	12.6417	6.28571	1	0	330	91	119	24	20	75	49
DI	Otu623	Bacteria	Firmicutes	Clostridia	Clostridiales	Veillonellaceae	NA	2.60812	-1.89702	0.623306	-3.04348	0.00233856	0.077874	0.223996	0	0.573649	0.152258	0	17.1762	5.43333	0	0	400	128	82	21	12	49	99
DI	Otu71	Bacteria	Actinobacteria	Actinobacteria	Actinomycetales	NA	NA	11.1017	-1.41509	0.478146	-2.95953	0.0030811	0.0855004	0.535525	0.0830389	0.826914	0.202721	0	15.8429	13.4905	2	0	418	74	136	18	19	99
Rows are coloured by trait and sorted by taxonomy for each trait. Log2 fold change is given for the upper tertile of a given trait relative to the lower tertile, with blue colourbars indicating OTUs enriched in the lower tertile and red colourbars indicating an enrichment in the upper tertile. padj are p values adjusted for multiple testing by the Benjamini-Hochberg method. Proportional abundance…
